# Supplementary material for: Impaired angiogenesis and tumor development by inhibition of the mitotic kinesin Eg5
Source: Oncotarget. 2013 Oct 26;4(12):2302–16. doi: 10.18632/oncotarget.1490 (PMC3926828; doi:10.18632/oncotarget.1490)
Supplement: Supplementary file 2 [file oncotarget-04-2302-s002.xls]

## Sheet: Supp table 1
Supplemental Table 1: 317 probesets with significant increase in at least two out of three comparisons
Probe set	Gene Symbol	Gene Name	VEGF CAM 1 vs controls change	VEGF CAM 1 vs controls ratio	VEGF CAM 2 vs controls change	VEGF CAM 2 vs controls ratio	VEGF CAM 3 vs controls change	VEGF CAM 3 vs controls ratio
GgaAffx.26430.2.S1_s_at	LOC415983	hypothetical LOC415983	I	37.9	I	40.4
GgaAffx.4223.1.S1_s_at	RCJMB04_1f15	kinesin family member 11	I	37.4348			I	9
Gga.15713.1.S1_at	---	Finished cDNA, clone ChEST50j21	I	29.2581	I	30.4839	I	27.9032
GgaAffx.4065.2.S1_s_at	RCJMB04_34k10	non-SMC condensin II complex, subunit G2	I	7.98276			I	3.41379
Gga.16213.1.S1_at	---	Finished cDNA, clone ChEST532c9	I	7.74411	I	3.33298	I	4.47859
Gga.2010.2.S1_a_at	TOP2A	topoisomerase (DNA) II alpha 170kDa	I	7.14118	I	9.68235	I	4.87059
GgaAffx.24435.1.S1_s_at	CDCA3	cell division cycle associated 3	I	6.71179	I	5.22707	I	6.42358
GgaAffx.10004.1.S1_at	LOC771514	hypothetical protein LOC771514	I	6.43972			I	3.57447
GgaAffx.23700.2.S1_s_at	KIF15	kinesin family member 15	I	5.84	I	5.62	I	5.72
GgaAffx.12087.1.S1_s_at	CENPL	centromere protein L	I	5.75658			I	3.36184
Gga.2909.1.S1_at	HBA1	hemoglobin, alpha 1	I	5.73237	I	5.03326	I	5.51592
GgaAffx.12490.1.S1_s_at	RCJMB04_16j10	potassium channel tetramerisation domain containing 7	I	5.67033	I	5.69505
Gga.19289.1.S1_at	PRCP	prolylcarboxypeptidase (angiotensinase C)	I	5.55049	I	6.83705	I	6.72075
Gga.19221.1.S1_at	---	Finished cDNA, clone ChEST290i21	I	5.54517	I	3.39875	I	4.93146
GgaAffx.11749.1.S1_at	NDC80	NDC80 homolog, kinetochore complex component (S. cerevisiae)	I	5.51231	M	2.59086	I	3.71512
GgaAffx.21719.1.S1_s_at	LOC769518	hypothetical protein LOC769518	I	5.27728	I	2.62003	I	3.02953
Gga.14660.1.S1_at	---	Finished cDNA, clone ChEST443e7	I	5.05063			I	5.75949
Gga.12162.1.S1_at	LOC418555	similar to RIKEN cDNA 4930578C19	I	4.9403	I	2.21574	I	3.76119
Gga.2018.1.S1_a_at	---	Transcribed locus, strongly similar to XP_429462.1 PREDICTED: hypothetical protein XP_429462 [Gallus gallus]	I	4.81031	I	2.89691	I	5.14227
Gga.15805.1.S1_at	---	---	I	4.80162	I	4.05864	I	3.89769
Gga.17149.1.S1_at	---	Finished cDNA, clone ChEST761c7 /// Finished cDNA, clone ChEST780f19	I	4.60563			I	3.34004
Gga.11303.1.S1_at	---	Finished cDNA, clone ChEST982p8	I	4.60338			I	2.38397
Gga.19409.1.S1_s_at	COL4A2	collagen, type IV, alpha 2	I	4.57749	I	2.798	I	2.91546
GgaAffx.7851.2.S1_s_at	NID2	nidogen 2 (osteonidogen)	I	4.55	I	3.025	I	3.15625
Gga.19624.1.S1_at	---	Finished cDNA, clone ChEST845i18	I	4.4	I	1.99748	I	2.4479
Gga.13011.1.S1_at	---	Finished cDNA, clone ChEST53n19	I	4.38667	I	3.68	I	4.18667
Gga.13504.1.S1_at	RRM2	ribonucleotide reductase M2 polypeptide	I	4.34348	I	3.53028	I	3.53541
GgaAffx.11730.1.S1_at	RCJMB04_4l2	G-2 and S-phase expressed 1	I	4.33754			I	2.89905
Gga.3169.1.S1_at	CDCA3	cell division cycle associated 3	I	4.30336	I	3.58401	I	2.41962
Gga.14963.1.S1_at	---	Finished cDNA, clone ChEST55l7	I	4.2589			I	3.42192
Gga.9214.1.S1_at	---	Finished cDNA, clone ChEST201j2	I	4.22452	I	3.31462	I	2.5096
Gga.1763.1.S1_at	WFDC1	WAP four-disulfide core domain 1	I	4.20163			I	2.82365
GgaAffx.1153.1.S1_s_at	RCJMB04_18e19	coiled-coil domain containing 5 (spindle associated)	I	4.14737	I	5	I	4.97895
Gga.14013.1.S1_at	---	Finished cDNA, clone ChEST837f3	I	4.14375			I	2.4625
Gga.9191.1.S1_at	---	Transcribed locus	I	4.1389	I	2.81037	I	2.33429
GgaAffx.1402.1.S1_s_at	LOC426995	similar to esophageal cancer associated protein	I	4.12632	I	7.22105
Gga.2364.1.S1_s_at	LOC423793	similar to M-phase phosphoprotein 1	I	4.11468	I	3.66514	I	2.58257
GgaAffx.1208.3.S1_s_at	TEK	TEK tyrosine kinase, endothelial (venous malformations, multiple cutaneous and mucosal)	I	4.08649	I	4.17299	I	4.90895
GgaAffx.5039.1.S1_at	LOC415561	similar to KIAA0925 protein	I	4.07233			I	4.44654
Gga.2462.1.S1_at	TIE1	tyrosine kinase with immunoglobulin-like and EGF-like domains 1	I	3.95676			I	4.44865
Gga.19233.1.S1_s_at	RCJMB04_9i13	phosphodiesterase 4B, cAMP-specific (phosphodiesterase E4 dunce homolog, Drosophila)	I	3.95007			I	3.82108
GgaAffx.11931.1.S1_s_at	MYO1C	myosin IC	I	3.94366			I	2.54754
Gga.3673.1.S2_at	LDB2	LIM domain binding 2	I	3.92227			I	2.98214
Gga.1750.1.S1_at	SLC16A2	solute carrier family 16, member 2 (monocarboxylic acid transporter 8)	I	3.88808	I	1.7525	I	2.51137
GgaAffx.25107.6.S1_s_at	DOCK9	dedicator of cytokinesis 9	I	3.84375	I	5.61458
Gga.14013.1.S1_s_at	---	Finished cDNA, clone ChEST959a8	I	3.83448			I	2.8069
GgaAffx.12177.1.S1_s_at	MCM5	minichromosome maintenance complex component 5	I	3.82116	I	4.3383	I	4.57526
GgaAffx.12701.1.S1_at	RCJMB04_20p15	polo-like kinase 1 (Drosophila)	I	3.78449	I	1.99472	I	3.11485
GgaAffx.12961.1.S1_at	TPX2	TPX2, microtubule-associated, homolog (Xenopus laevis)	I	3.78154	I	3.2867	I	2.72592
GgaAffx.25090.1.S1_s_at	COL4A2	collagen, type IV, alpha 2	I	3.78091	M	2.94982	I	2.52509
Gga.19246.1.S1_s_at	RANBP2	RAN binding protein 2	I	3.77895	I	7.42807	I	1.97895
Gga.3111.1.S2_at	CLDN5	claudin 5	I	3.74605	I	1.92648	I	2.97159
Gga.7339.1.S1_at	KDR	kinase insert domain receptor (a type III receptor tyrosine kinase)	I	3.73784	I	1.92453	I	3.92056
Gga.2364.1.S1_at	LOC423793	similar to M-phase phosphoprotein 1	I	3.71181			I	2.56597
Gga.2320.2.S1_a_at	CENPC1	centromere protein C 1	I	3.70952			I	2.51429
Gga.7164.1.S1_at	LOC421110	similar to DNA replication initiator protein	I	3.69512	I	2.54878	I	3.36023
Gga.8467.1.S1_a_at	NCAPG	non-SMC condensin I complex, subunit G	I	3.63419	I	4.52022	I	2.19118
Gga.5963.2.S1_a_at	---	Finished cDNA, clone ChEST722o18	I	3.62295	I	3.00468	I	2.50703
GgaAffx.24165.1.S1_at	CENPE	centromere protein E, 312kDa	I	3.5947	I	4.49695
Gga.16929.1.S1_at	---	Finished cDNA, clone ChEST419e20	I	3.58718			I	3.31667
Gga.4129.1.S1_at	CCNA2	cyclin A2	I	3.57041	I	2.67736	I	1.2246
Gga.4535.2.S1_a_at	AKAP12	A kinase (PRKA) anchor protein (gravin) 12	I	3.5693	I	2.25702	I	2.02456
Gga.19199.1.S1_at	LOC418200	similar to ATP-binding cassette, sub-family C, member 9 isoform SUR2A	I	3.49355	I	4.44839	I	3.67742
GgaAffx.12208.1.S1_s_at	RCJMB04_10l13	kinesin family member 20A	I	3.49002	I	4.27051	I	3.21729
Gga.4679.1.S1_at	LOC418833	response gene to complement 32	I	3.47602			I	2.28073
GgaAffx.11578.1.S1_s_at	KPNA2	karyopherin alpha 2 (RAG cohort 1, importin alpha 1)	I	3.46924	I	4.22808	I	2.31447
Gga.4370.2.S1_s_at	MCM6	minichromosome maintenance complex component 6	I	3.44283	I	3.60836	I	2.38737
Gga.566.1.S1_at	ITGA1	integrin, alpha 1	I	3.44103	I	1.52265	I	2.24785
Gga.1245.1.S1_at	---	Finished cDNA, clone ChEST917f24	I	3.4216			I	3.22648
GgaAffx.12948.1.S1_s_at	RASGRP3	RAS guanyl releasing protein 3 (calcium and DAG-regulated)	I	3.37552	I	2.13755	I	3.40715
Gga.5209.1.S1_a_at	PARP1	poly (ADP-ribose) polymerase family, member 1	I	3.32154	I	2.4368	I	2.15167
Gga.6651.1.S1_at	LOC425103	similar to Uncharacterized protein C20orf129	I	3.31228	I	2.64444	I	2.2538
GgaAffx.5404.1.S1_s_at	RCJMB04_15k16	nucleolar and spindle associated protein 1	I	3.30606	I	3.19605	I	2.69252
Gga.863.1.S1_at	GJA5	gap junction protein, alpha 5, 40kDa	I	3.25383			I	3.57761
GgaAffx.21154.1.S1_s_at	---	Finished cDNA, clone ChEST981f9	I	3.23442	I	2.69733
Gga.90.1.S1_at	MEOX2	mesenchyme homeobox 2	I	3.1912			I	2.44604
GgaAffx.25052.1.S1_s_at	RW1	RW1 protein	I	3.17518			I	3.51825
Gga.7234.1.S1_at	LOC419101	similar to RIKEN cDNA 5430407P10	I	3.16527	I	3.56863	I	3.36975
Gga.7779.1.S1_s_at	---	Finished cDNA, clone ChEST1014h19	I	3.16329	I	2.41508	I	3.1384
Gga.11664.1.S1_at	---	Transcribed locus	I	3.16239			I	2.35043
GgaAffx.24566.1.S1_at	LAMA4	laminin, alpha 4	I	3.15621	I	2.97768	I	1.91353
GgaAffx.25881.1.S1_at	PECAM1	platelet/endothelial cell adhesion molecule (CD31 antigen)	I	3.15162			I	2.31005
Gga.1334.1.S1_at	---	Transcribed locus	I	3.14027	I	3.92282	I	2.12081
Gga.10417.1.S1_at	LOC418442 /// MPZL1	myelin protein zero-like 1 /// similar to Myelin protein zero-like 1	I	3.13811	M	2.34441	I	3.70804
GgaAffx.13032.1.S1_s_at	RCJMB04_30d9	kinesin family member 23	I	3.13799	I	1.86201	I	2.01763
Gga.1661.2.S1_s_at	RCJMB04_7b13	engulfment and cell motility 1	I	3.1369	I	2.35595	I	2.49286
Gga.3111.1.S1_at	CLDN5	claudin 5	I	3.13688	I	1.80304	I	2.61521
Gga.1065.1.S1_at	GNAI2	guanine nucleotide binding protein (G protein), alpha inhibiting activity polypeptide 2	I	3.1325			I	3.63458
Gga.150.2.S1_a_at	FLT1	fms-related tyrosine kinase 1 (vascular endothelial growth factor/vascular permeability factor receptor)	I	3.10395	I	3.96258	I	2.3264
GgaAffx.25534.1.S1_s_at	COL3A1	collagen, type III, alpha 1 (Ehlers-Danlos syndrome type IV, autosomal dominant)	I	3.10348	I	7.4313	I	1.9327
GgaAffx.10777.1.S1_s_at	LOC418747	similar to Guanine nucleotide exchange factor DBS (DBLs big sister) (MCF2 transforming sequence-like protein)	I	3.09511	I	2.51985	I	2.37765
GgaAffx.25881.1.S1_s_at	PECAM1	platelet/endothelial cell adhesion molecule (CD31 antigen)	I	3.09118			I	2.62647
Gga.12538.1.S1_at	PSMD1	proteasome (prosome, macropain) 26S subunit, non-ATPase, 1	I	3.08901			I	2.73603
Gga.5793.1.S1_at	LOC777261	similar to Brrn1-prov protein	I	3.06491	I	2.09474	I	2.34737
Gga.6645.1.S1_at	---	Finished cDNA, clone ChEST474g11	I	3.05373			I	3.72964
Gga.11830.1.S1_at	DNASE1L3	deoxyribonuclease I-like 3	I	3.04702			I	3.44201
Gga.2363.1.S1_at	RCJMB04_2h1	non-SMC condensin I complex, subunit D2	I	3.0462			I	3.32343
Gga.1186.1.S1_at	---	---	I	3.04514			I	2.07523
Gga.18457.1.S1_at	---	Finished cDNA, clone ChEST629l13	I	3.04386	I	2.83903	I	2.41869
Gga.2460.1.S1_at	PROX1	prospero homeobox 1	I	3.03057	I	2.15066	I	2.37555
Gga.19339.1.S1_at	LOC419841	similar to RIKEN cDNA 2700049P18	I	3.01279	I	2.06681	I	1.5494
Gga.4514.2.S1_s_at	RCJMB04_2p9	ribonucleotide reductase M1 polypeptide	I	3.0102	I	2.52449	I	2.27347
Gga.2064.1.S2_at	ERG	v-ets erythroblastosis virus E26 oncogene	I	3.00151			I	2.76187
GgaAffx.6607.2.S1_s_at	LTBP1	latent transforming growth factor beta binding protein 1	I	2.99926	I	2.89747
Gga.5776.1.S1_at	CD34	CD34 molecule	I	2.99544			I	2.92278
Gga.17589.1.S1_at	---	Finished cDNA, clone ChEST225o15	I	2.99464			I	2.56434
Gga.18558.1.S1_at	---	Finished cDNA, clone ChEST739l13	I	2.99377	D	0.734639	I	2.4488
Gga.14011.1.S1_at	LOC416190	hypothetical gene supported by CR353602; CR391046	I	2.98721			I	3.91515
Gga.469.2.A1_at	---	Finished cDNA, clone ChEST225i2	I	2.9797	I	2.13198	I	3.96954
Gga.19107.1.S1_at	---	Finished cDNA, clone ChEST959a8	I	2.96768	I	1.52947	I	2.6692
Gga.17196.1.S1_at	---	Finished cDNA, clone ChEST187j23	I	2.95592	I	2.51056	I	1.89348
GgaAffx.12587.1.S1_s_at	CKAP2	cytoskeleton associated protein 2	I	2.95365	I	2.18451	I	2.43033
Gga.2190.2.S1_a_at	SOCS2	suppressor of cytokine signaling 2	I	2.94866	I	2.54279	I	2.67971
Gga.7609.1.S1_at	RCJMB04_18c11	Rho GTPase activating protein 19	I	2.93996	I	1.79232	I	2.14961
Gga.13606.1.S1_at	LOC772190	hypothetical protein LOC772190	I	2.93858			I	2.61228
Gga.6255.1.S1_s_at	RCJMB04_28j4	bromodomain adjacent to zinc finger domain, 1B	I	2.93495	I	1.84779	I	2.10538
GgaAffx.25609.2.S1_s_at	NCKAP1	NCK-associated protein 1	I	2.93307	I	2.33465	I	2.23228
GgaAffx.13051.1.S1_s_at	CDC20	cell division cycle 20 homolog (S. cerevisiae)	I	2.9284	I	2.50747	I	1.94886
Gga.5216.1.S1_at	---	---	I	2.92593	I	1.98148	I	2.67284
Gga.3705.1.S1_at	CENPF	centromere protein F, 350/400ka (mitosin)	I	2.92268	I	2.8299	I	1.80928
GgaAffx.3246.1.S1_s_at	SEC24C	SEC24 related gene family, member C (S. cerevisiae)	I	2.92	I	3.1125	I	2.1075
Gga.16412.1.S1_s_at	RCJMB04_2d20	dishevelled, dsh homolog 1 (Drosophila)	I	2.91101			I	2.95324
Gga.14886.1.S1_at	CCDC46	Coiled-coil domain containing 46	I	2.90925			I	2.07853
Gga.2478.1.S1_at	---	Finished cDNA, clone ChEST843j1	I	2.8781	I	1.54722	I	2.50502
Gga.8115.1.S1_at	---	Transcribed locus	I	2.8615	I	2.09613	I	1.67062
Gga.8500.1.S1_at	RGS2	regulator of G-protein signaling 2, 24kDa	I	2.85236			I	2.49163
GgaAffx.11892.1.S1_at	RCJMB04_6i10	PC4 and SFRS1 interacting protein 1	I	2.85118			I	2.00914
GgaAffx.6936.1.S1_s_at	RCJMB04_19b7	ubiquitin specific peptidase 1	I	2.84568	I	3.73457
GgaAffx.12191.1.S1_s_at	RCJMB04_10g5	CD200 molecule	I	2.83479	I	2.27641	I	3.18189
Gga.1994.1.S1_at	STIL	SCL/TAL1 interrupting locus	I	2.82262	I	2.03856
Gga.1918.1.S1_at	LMBR1	limb region 1 homolog (mouse)	I	2.82143			I	2.03571
Gga.4066.1.S1_at	SMC2	structural maintenance of chromosomes 2	I	2.81755	I	2.80774	I	2.92783
Gga.9398.1.S1_at	KIF15	kinesin family member 15	I	2.80252	I	2.36345	I	2.43697
Gga.8870.1.S1_at	---	Transcribed locus	I	2.79583			I	2.50833
GgaAffx.5438.1.S1_at	LOC420516	similar to mannose receptor	I	2.79569	I	3.80319	I	2.50328
Gga.4032.1.S1_at	NRP1	neuropilin 1	I	2.79367			I	2.0422
Gga.7977.1.S1_at	---	Finished cDNA, clone ChEST867e24	I	2.79067	I	1.90259	I	2.5228
Gga.15902.1.S1_s_at	ASCC3L1	activating signal cointegrator 1 complex subunit 3-like 1	I	2.78667	I	2.43667	I	1.95
Gga.18957.1.S1_at	MKI67	antigen identified by monoclonal antibody Ki-67	I	2.78556	I	2.1741	I	2.68737
Gga.11648.1.S1_at	PHCA	Phytoceramidase, alkaline	I	2.78447			I	2.36113
GgaAffx.12062.1.S1_s_at	RCJMB04_8m13	Friend leukemia virus integration 1	I	2.77248	I	2.43218	I	3.05166
Gga.18801.1.S1_at	---	Finished cDNA, clone ChEST766f10	I	2.75825			I	2.375
Gga.16544.1.S1_s_at	RCJMB04_10k5	chloride intracellular channel 2	I	2.75546			I	2.09607
Gga.13090.1.S1_at	---	Finished cDNA, clone ChEST354d5	I	2.75345	I	2.12047
Gga.16722.1.S1_at	SRGAP1	SLIT-ROBO Rho GTPase activating protein 1	I	2.74441			I	2.25349
GgaAffx.21342.1.S1_at	---	Finished cDNA, clone ChEST609n12	I	2.74293	I	1.81048	I	2.4224
Gga.14694.1.S1_at	---	Finished cDNA, clone ChEST269g21	I	2.74287	I	2.46218	I	1.65586
GgaAffx.24253.1.S1_at	LOC426499	similar to importin beta subunit	I	2.7355	I	2.23365
Gga.3318.1.S1_at	HIPK2	homeodomain interacting protein kinase 2	I	2.73425			I	2.39178
GgaAffx.25712.2.S1_s_at	NUP93	nucleoporin 93kDa	I	2.73422	I	3.17276	I	2.61462
Gga.74.1.S1_at	LMO2	LIM domain only 2 (rhombotin-like 1)	I	2.73381	M	1.6277	I	2.22662
Gga.8864.1.S1_s_at	AMD1	adenosylmethionine decarboxylase 1	I	2.72817	I	2.26373	I	1.24482
Gga.5961.1.S1_at	---	---	I	2.71837	I	2.19472
Gga.14396.1.S1_s_at	KLHL3	kelch-like 3 (Drosophila)	I	2.71536			I	2.43261
Gga.1287.1.S1_at	RASGRP3	RAS guanyl releasing protein 3 (calcium and DAG-regulated)	I	2.71389			I	2.67538
Gga.5171.1.S1_at	CDH5	cadherin 5, type 2, VE-cadherin (vascular epithelium)	I	2.70959	I	1.75174	I	3.14978
GgaAffx.20855.1.S1_at	---	Finished cDNA, clone ChEST522i23	I	2.70478	I	2.07059	I	2.04355
GgaAffx.2172.1.S1_s_at	RCJMB04_10g11	BRCA1 associated RING domain 1	I	2.7018	I	2.31068
Gga.239.1.S1_at	TLL1	tolloid-like 1	I	2.69776	I	2.33085
Gga.8462.1.S1_at	RCJMB04_19f17	BUB1 budding uninhibited by benzimidazoles 1 homolog beta (yeast)	I	2.69309	I	2.74474	I	1.62402
GgaAffx.4748.1.S1_at	ARHGEF9	Cdc42 guanine nucleotide exchange factor (GEF) 9	I	2.69006	I	2.34152	I	2.09708
GgaAffx.25365.1.S1_at	COMT	catechol-O-methyltransferase	I	2.68831	I	3.46104
Gga.16540.1.S1_s_at	HELLS	helicase, lymphoid-specific	I	2.68614	I	1.72153	I	2.09676
Gga.13855.1.S1_at	---	Finished cDNA, clone ChEST380p8	I	2.67243	I	2.8631	I	2.06901
Gga.16844.2.S1_s_at	COL3A1	collagen, type III, alpha 1 (Ehlers-Danlos syndrome type IV, autosomal dominant)	I	2.66446	I	5.09247
Gga.7477.1.S1_s_at	MSH6	mutS homolog 6 (E. coli)	I	2.65582	I	2.05822	I	1.81164
Gga.12208.1.S1_a_at	GINS1	GINS complex subunit 1 (Psf1 homolog)	I	2.64447			I	2.58197
Gga.15929.1.S1_at	---	Finished cDNA, clone ChEST373e23	I	2.6383			I	3.31915
Gga.959.1.S1_at	SOX18	SRY (sex determining region Y)-box 18	I	2.63783			I	2.32246
GgaAffx.53.1.S1_x_at	---	---	I	2.63781	D	0.635229	I	2.91594
Gga.2303.1.S1_at	RAD51	RAD51 homolog (RecA homolog, E. coli) (S. cerevisiae)	I	2.63455	I	3.94182	I	1.84364
Gga.9732.1.S1_at	ITIH5	inter-alpha (globulin) inhibitor H5	I	2.63058	I	3.65636	I	2.75945
Gga.6008.1.S1_at	CDC45L	CDC45 cell division cycle 45-like (S. cerevisiae)	I	2.63017	I	2.37819	I	1.91337
Gga.2729.1.S1_at	---	Finished cDNA, clone ChEST880o2	I	2.62846			I	2.04534
GgaAffx.20380.2.S1_s_at	AMBRA1	activating molecule in beclin-1-regulated autophagy	I	2.62458	I	2.18855
GgaAffx.20659.1.S1_at	LOC769679	similar to synleurin	I	2.60543	I	2.13687	I	3.4476
GgaAffx.22169.1.S1_s_at	RCJMB04_1m16	optic atrophy 1 (autosomal dominant)	I	2.60241	I	3.53012
GgaAffx.21452.2.S1_s_at	MESDC1	mesoderm development candidate 1	I	2.5933	I	4.56699
Gga.5148.1.S2_s_at	TNFRSF1B	tumor necrosis factor receptor superfamily, member 1B	I	2.58349	I	2.72169	I	2.52591
Gga.7764.1.S1_at	---	Transcribed locus, moderately similar to XP_001231477.1 PREDICTED: similar to Pro-Pol-dUTPase polyprotein; RNaseH; dUTPase; integrase; protease; reverse transcriptase [Gallus gallus]	I	2.57427			I	2.06481
Gga.5933.1.S1_at	---	Transcribed locus	I	2.56261	I	2.44883	I	1.88336
Gga.1827.1.S1_s_at	---	Finished cDNA, clone ChEST665c17	I	2.54973			I	2.09744
Gga.2328.1.S1_at	ZNF521	zinc finger protein 521	I	2.54971	I	2.4013	I	2.82061
Gga.20038.1.S1_at	EXOC3L	exocyst complex component 3-like	I	2.53195			I	2.19344
Gga.31.1.S1_at	CENPI	centromere protein I	I	2.52867	I	1.80046	I	2.02867
Gga.19396.1.S1_s_at	RCJMB04_6n2	RAB22A, member RAS oncogene family	I	2.52408	I	3.46742	I	2.52408
Gga.2148.1.S1_at	SLC31A1	solute carrier family 31 (copper transporters), member 1	I	2.51943	I	2.6544
Gga.726.2.S1_a_at	CDC2	cell division cycle 2, G1 to S and G2 to M	I	2.51201	I	2.96673	I	1.8613
Gga.7905.1.S1_at	RCJMB04_2b20	protein regulator of cytokinesis 1	I	2.51111			I	2.28889
Gga.5238.1.S1_at	DCHS1	dachsous 1 (Drosophila)	I	2.50448			I	2.55373
Gga.16347.1.S1_s_at	---	Finished cDNA, clone ChEST551p21	I	2.5026			I	2.05208
GgaAffx.3622.2.S1_s_at	ABCG2	ATP-binding cassette, sub-family G (WHITE), member 2	I	2.49875	I	1.56	I	2.635
Gga.4257.1.S1_at	COL6A2	collagen, type VI, alpha 2	I	2.49803	I	2.74163	I	2.10285
Gga.8440.2.S1_a_at	---	Transcribed locus	I	2.49758	I	1.76629	I	2.11416
Gga.18157.1.S1_at	---	Finished cDNA, clone ChEST275j13	I	2.49233			I	2.4463
GgaAffx.8668.1.S1_at	MYCT1	myc target 1	I	2.478			I	2.704
GgaAffx.12439.1.S1_s_at	TNFAIP8L1	tumor necrosis factor, alpha-induced protein 8-like 1	I	2.47789			I	2.36377
Gga.4719.1.S1_s_at	APOA1	apolipoprotein A-I	I	2.47534			I	2.11011
Gga.9313.1.S1_at	LOC419603	hypothetical LOC419603	I	2.46443	I	1.87019	I	2.36852
GgaAffx.12711.1.S1_at	RCJMB04_21h11	hypothetical protein LOC768701	I	2.45004	I	2.10552	I	2.66518
Gga.5170.1.S1_s_at	PODXL	podocalyxin-like	I	2.44941			I	2.0408
GgaAffx.25781.1.S1_s_at	UPF1	UPF1 regulator of nonsense transcripts homolog (yeast)	I	2.44685	I	2.70499
Gga.15947.1.S1_at	DUS3L	dihydrouridine synthase 3-like (S. cerevisiae)	I	2.43498			I	2.10762
GgaAffx.25875.1.S1_s_at	ALDH9A1	aldehyde dehydrogenase 9 family, member A1	I	2.43455	I	2.75044
Gga.7180.1.S1_s_at	RCJMB04_5c21	BUB1 budding uninhibited by benzimidazoles 1 homolog (yeast)	I	2.43448	I	2.88818	I	2.18171
GgaAffx.6664.1.S1_at	BIRC6	baculoviral IAP repeat-containing 6 (apollon)	I	2.4311	I	2.41142	I	1.50984
Gga.5591.1.S1_at	---	Transcribed locus, moderately similar to NP_001013855.1 protein kinase, cGMP-dependent, type I alpha isoform [Mus musculus]	I	2.42951			I	2.18747
Gga.3341.1.S1_at	PODXL	podocalyxin-like	I	2.42217	D	0.879019	I	2.27411
GgaAffx.3622.1.S1_at	ABCG2	ATP-binding cassette, sub-family G (WHITE), member 2	I	2.39601	I	2.44888	I	3.10224
Gga.8373.1.S1_at	RAPGEF3	Rap guanine nucleotide exchange factor (GEF) 3	I	2.39001			I	2.25327
Gga.320.1.S1_at	LOC395581	5-hydroxytryptamin receptor	I	2.38636			I	2.44805
Gga.13449.1.S1_s_at	SGCE	sarcoglycan, epsilon	I	2.38419			I	2.04577
Gga.4498.1.S1_s_at	RCJMB04_1j13	ELK3, ETS-domain protein (SRF accessory protein 2)	I	2.38066	I	1.33746	I	2.49773
Gga.2592.1.S1_at	COL5A1	collagen, type V, alpha 1	I	2.38041	I	2.4016	I	2.32397
Gga.17400.1.S1_at	SEC14L1	SEC14-like 1 (S. cerevisiae)	I	2.3783	I	2.8216	I	2.60997
Gga.16731.1.S1_at	---	---	I	2.37325			I	2.00755
GgaAffx.4308.1.S1_s_at	ITIH5	inter-alpha (globulin) inhibitor H5	I	2.3719			I	2.09091
Gga.1884.1.S1_at	RCJMB04_16e10	ectonucleoside triphosphate diphosphohydrolase 1	I	2.37162			I	3.54054
Gga.6218.1.S1_at	MFAP5	microfibrillar associated protein 5	I	2.37037			I	2.09167
Gga.12103.1.S1_at	TM4SF18	transmembrane 4 L six family member 18	I	2.36766			I	2.31296
Gga.12108.1.S1_at	LOC418948	similar to chromosome 13 open reading frame 3	I	2.36567	I	2.34328	I	2.14179
Gga.7673.2.S1_at	---	---	I	2.36486	I	2.26802	I	2.67568
GgaAffx.26544.1.S1_at	CTR9	Ctr9, Paf1/RNA polymerase II complex component, homolog (S. cerevisiae)	I	2.36304	I	2.68977
GgaAffx.23084.1.S1_s_at	TIE1	tyrosine kinase with immunoglobulin-like and EGF-like domains 1	I	2.36066			I	2.37705
Gga.5148.1.S1_at	TNFRSF1B	tumor necrosis factor receptor superfamily, member 1B	I	2.34211	I	3.37895	I	2.33684
GgaAffx.24893.1.S1_s_at	UTX	ubiquitously transcribed tetratricopeptide repeat, X chromosome	I	2.33663	I	4.47525
Gga.20018.1.S1_at	PODXL	podocalyxin-like	I	2.33375			I	2.21095
Gga.9134.1.S1_at	IFNGR1	interferon gamma receptor 1	I	2.33094	I	1.64195	I	2.18459
Gga.4156.1.S1_at	---	Finished cDNA, clone ChEST79b1	I	2.32675			I	2.00658
Gga.10422.1.S1_at	LOC427297	Similar to golgi-associated microtubule-binding protein HOOK3	I	2.31319	I	2.03297
Gga.16495.1.S1_at	---	Finished cDNA, clone ChEST400g6	I	2.3086			I	2.04168
Gga.1855.1.S1_at	---	---	I	2.30496			I	2.13239
Gga.12480.1.S1_s_at	DUSP26	dual specificity phosphatase 26 (putative)	I	2.30245			I	2.4528
GgaAffx.25694.1.S1_s_at	PRPF8	PRP8 pre-mRNA processing factor 8 homolog (S. cerevisiae)	I	2.29117	I	2.03096	I	1.97431
Gga.6791.1.A1_s_at	NFIB	nuclear factor I/B	I	2.28893			I	2.15744
Gga.16475.1.S1_at	---	Finished cDNA, clone ChEST476o23	I	2.2796	I	1.84179	I	3.68358
GgaAffx.26140.1.S1_s_at	LONP1	lon peptidase 1, mitochondrial	I	2.27844	I	2.05806
Gga.5758.1.S1_s_at	LYN	v-yes-1 Yamaguchi sarcoma viral related oncogene homolog	I	2.27676			I	2.41209
Gga.4638.1.S1_at	HMGB1	high-mobility group box 1	I	2.27089	I	2.20135	M	1.43799
Gga.2686.1.S1_at	---	Transcribed locus	I	2.26992	I	2.2545	I	2.1054
Gga.15788.1.S1_at	---	Finished cDNA, clone ChEST49c14	I	2.26412	I	2.41766	I	2.4829
GgaAffx.11417.1.S1_at	RCJMB04_1f15	kinesin family member 11	I	2.25787	I	2.53694	I	2.65321
Gga.4842.2.S1_a_at	SLC4A1	solute carrier family 4, anion exchanger, member 1	I	2.2575	I	1.80589	I	2.01264
Gga.19816.1.S1_at	---	Finished cDNA, clone ChEST927k17	I	2.24382	I	1.75217	I	2.11222
Gga.62.1.S1_at	LIFR	leukemia inhibitory factor receptor alpha	I	2.2379	I	1.66919	I	2.32087
Gga.7231.1.S1_at	SOX17	SRY (sex determining region Y)-box 17	I	2.22636			I	2.34059
Gga.19610.1.S1_at	---	Finished cDNA, clone ChEST851n17	I	2.21344	I	2.77866
GgaAffx.22619.1.S1_at	ALG12 /// RCJMB04_1n22	asparagine-linked glycosylation 12 homolog (S. cerevisiae, alpha-1,6-mannosyltransferase)	I	2.20886	I	3
GgaAffx.10777.1.S1_at	LOC418747	similar to Guanine nucleotide exchange factor DBS (DBLs big sister) (MCF2 transforming sequence-like protein)	I	2.20734	I	3.09113	I	3.33028
GgaAffx.21078.1.S1_at	---	Finished cDNA, clone ChEST874n7	I	2.20628	I	4.74044	I	2.05328
Gga.5528.1.S1_at	CTBP2	C-terminal binding protein 2	I	2.20211			I	2.67874
GgaAffx.9982.4.S1_s_at	RCJMB04_8b2	adducin 1 (alpha)	I	2.19956	I	2.65965
Gga.9378.1.S1_s_at	RCJMB04_1j7	acidic (leucine-rich) nuclear phosphoprotein 32 family, member B	I	2.19912	I	2.0365	I	1.56748
Gga.3776.1.S1_at	HPCAL1	hippocalcin-like 1	I	2.19126			I	2.16393
Gga.3104.1.S1_at	COL4A2	collagen, type IV, alpha 2	I	2.19065	I	1.98372	I	2.35508
Gga.12924.1.S1_at	SGCE	Sarcoglycan, epsilon	I	2.18182			I	2.0619
Gga.5445.1.S1_at	CAP2	CAP, adenylate cyclase-associated protein, 2 (yeast)	I	2.17574			I	3.97772
Gga.3200.1.S1_s_at	RCJMB04_2o19	structural maintenance of chromosomes 4	I	2.1669	I	2.42605	I	1.57698
Gga.2406.1.S1_at	DPY19L1	dpy-19-like 1 (C. elegans)	I	2.16564	I	3.13497
Gga.5541.1.S1_at	PECAM1	platelet/endothelial cell adhesion molecule (CD31 antigen)	I	2.16431			I	2.21331
Gga.892.1.S1_at	ID1	inhibitor of DNA binding 1, dominant negative helix-loop-helix protein	I	2.16174			I	2.11854
Gga.3146.1.S1_at	CCNB2	cyclin B2	I	2.15572	I	3.57223	I	1.50782
Gga.4420.1.S1_x_at	RTN1	reticulon 1	I	2.1521	I	1.75451	I	2.47943
Gga.7249.1.S1_at	CDT1	chromatin licensing and DNA replication factor 1	I	2.15034			I	2.80842
GgaAffx.8830.1.S1_at	LOC421049	similar to protein tyrosine phosphatase, receptor type, M	I	2.1404	I	2.03876
GgaAffx.11696.1.S1_s_at	MCM2	minichromosome maintenance complex component 2	I	2.12955	I	1.73007	I	2.15381
Gga.11816.3.S1_x_at	---	Finished cDNA, clone ChEST140e17	I	2.11602			I	2.22786
Gga.18388.1.S1_at	---	Finished cDNA, clone ChEST305c1	I	2.10809			I	2.66029
Gga.4425.1.S1_at	GOT2	glutamic-oxaloacetic transaminase 2, mitochondrial (aspartate aminotransferase 2)	I	2.09746	I	2.91102
GgaAffx.20508.1.S1_s_at	CENPF	centromere protein F, 350/400ka (mitosin)	I	2.09231	I	3.14615
GgaAffx.12568.1.S1_at	RCJMB04_18e19	coiled-coil domain containing 5 (spindle associated)	I	2.09132	I	2.17808	I	3.08828
GgaAffx.23779.1.S1_at	LOC423548	similar to chromosome 14 open reading frame 108	I	2.09116	I	2.64088	I	1.87293
Gga.14519.1.S1_at	---	Finished cDNA, clone ChEST70o22	I	2.08925			I	2.50296
Gga.3213.1.S1_at	E2F1	E2F transcription factor 1	I	2.08325	I	2.25573	I	1.79262
GgaAffx.3200.1.S1_s_at	FBLN2	fibulin 2	I	2.06486	I	3.6184	I	1.52262
GgaAffx.24683.1.S1_s_at	LOC418447	similar to chromosome 1 open reading frame 32; C1orf32 putative protein	I	2.06452			I	2.26979
GgaAffx.21470.1.S1_s_at	---	Finished cDNA, clone ChEST1038f14	I	2.06099	I	2.09882
Gga.13549.1.S1_at	LOC427301	similar to choline transporter-like protein 1, splice	I	2.04197			I	2.32597
GgaAffx.21639.1.S1_at	---	Finished cDNA, clone ChEST748h2	I	2.04069	I	1.66726	I	2.02721
GgaAffx.12604.1.S1_at	LSG1	large subunit GTPase 1 homolog (S. cerevisiae)	I	2.04008	I	2.29114
Gga.71.1.S1_at	PDGFB	platelet-derived growth factor beta polypeptide	I	2.02732			I	2.39439
Gga.1029.1.S1_a_at	RBBP4	retinoblastoma binding protein 4	I	2.02568	I	1.50468	I	2.03234
Gga.4357.1.A1_at	---	Transcribed locus	I	2.01857	I	1.83061	I	2.18648
Gga.9086.1.S1_at	RHAG	Rh-associated glycoprotein	I	2	I	2.11244	I	2.15928
Gga.5607.1.S1_at	---	Transcribed locus	I	1.99224	I	2.12491	I	2.45676
Gga.496.1.S1_at	RELN	reelin	I	1.9763	I	2.50513	I	2.79448
Gga.19364.1.S1_at	BMP2K	BMP2 inducible kinase	I	1.94461	I	2.16466	I	2.12698
Gga.16022.1.S1_at	---	Finished cDNA, clone ChEST876d11	I	1.89857	I	3.66244	I	2.09667
Gga.7332.1.S1_at	---	Finished cDNA, clone ChEST970b5	I	1.88285	I	2.093	I	2.15217
Gga.7289.1.S1_at	---	Finished cDNA, clone ChEST870b24	I	1.87534	I	2.13398	I	2.00854
Gga.9210.1.S1_at	---	---	I	1.83692	I	2.20033	I	2.11672
Gga.7554.1.S1_s_at	RCJMB04_6n2	RAB22A, member RAS oncogene family	I	1.63562	I	2.89662	I	2.21341
Gga.7059.1.S1_at	---	Transcribed locus, strongly similar to XP_422891.1 PREDICTED: similar to Mibp-pen protein, partial [Gallus gallus]	M	1.62445	I	2.8821	I	3.37118
Gga.2902.1.S1_a_at	HBA2	hemoglobin, alpha 2	I	1.62397	I	2.60344	I	2.12423
Gga.3323.1.S1_s_at	FABP5	fatty acid binding protein 5	I	1.18356	I	2.52028	I	2.14482
Gga.19531.1.S1_at	GAK	cyclin G associated kinase	D	0.701129	I	2.41533	I	2.00238
Gga.19939.1.S1_at	TFF2	trefoil factor 2 (spasmolytic protein 1)	D	0.241684	I	5.06925	I	2.31025
Gga.9334.2.S1_a_at	SGK1	serum/glucocorticoid regulated kinase 1	D	0.131033	I	2.31612	I	2.38055
Gga.729.1.S1_at	LOC396260	mature avidin	D	0.0661232	I	2.59551	I	2.45258
Gga.888.1.S1_at	COL6A3	collagen, type VI, alpha 3			I	4.98493	I	2.66897
Gga.12155.1.S1_at	LOC422488	Similar to beta-1,4-N-acetylgalactosaminyltransferase			I	4.80488	I	3.19919
GgaAffx.21842.1.S1_s_at	GAL7	Gal 7			I	4.11628	I	3.07849
GgaAffx.21842.2.S1_s_at	GAL6	Gal 6			I	3.85542	I	2.6747
Gga.5648.2.S1_a_at	ISLR	immunoglobulin superfamily containing leucine-rich repeat			I	3.69065	I	4.02878
GgaAffx.13010.1.S1_at	NUF2	NUF2, NDC80 kinetochore complex component, homolog (S. cerevisiae)			I	3.68188	I	3.97095
Gga.4194.1.S1_at	OGN	osteoglycin			I	3.56373	I	2.45729
GgaAffx.20418.1.S1_s_at	---	Finished cDNA, clone ChEST771o8			I	3.06831	I	2.86919
Gga.16474.1.S1_at	---	Finished cDNA, clone ChEST72m20			I	2.97818	I	2.13091
GgaAffx.21849.1.S1_s_at	CAMP	cathelicidin antimicrobial peptide			I	2.71588	I	3.21029
Gga.176.1.S1_a_at	GAL1	gallinacin 1			I	2.5621	I	2.14085
GgaAffx.5682.1.S1_at	LOC772063	similar to six transmembrane prostate protein 2			I	2.4105	I	4.68258
Gga.4168.1.S1_at	SERPINH1	serpin peptidase inhibitor, clade H (heat shock protein 47), member 1, (collagen binding protein 1)			I	2.39303	I	2.082
Gga.3903.1.S1_at	CDH13 /// LOC776611	cadherin 13, H-cadherin (heart) /// similar to T-cadherin			I	2.29032	I	2.53917
Gga.12904.1.S1_at	NPTX2	neuronal pentraxin II			I	2.21838	I	2.33297
Gga.13515.2.S1_s_at	RCJMB04_11a8	lamin B receptor			I	2.13418	I	2.14291
Gga.3070.1.S1_at	---	Transcribed locus			I	2.07237	I	2.29027
Gga.2073.1.S1_at	LOC395532	alpha-1 collagen (I)			I	2.06944	I	2.01587
Gga.4880.1.S1_s_at	HNRPH1	Heterogeneous nuclear ribonucleoprotein H1-like protein	NC	0.97	NC	0.86	NC	0.9	qPCR control gene
